# Supplementary material for: Robust design of bicycle infrastructure networks
Source: Sci Rep. 2025 May 3;15:15471. doi: 10.1038/s41598-025-99976-9 (PMC12048686; doi:10.1038/s41598-025-99976-9)
Supplement: Supplementary file 1 — Supplementary Information. [file 41598_2025_99976_MOESM1_ESM.zip]

Archive with 7 entries (7 files):
- RobustDesignOfBicycleInfrastructureNetworks_Supp.pdf
- Supp_Video_BP_Qdyn.mp4
- Supp_Video_BP_Qpen.mp4
- Supp_Video_BP_Qstat.mp4
- Supp_Video_DO_Greedy.mp4
- Supp_Video_DO_TA.mp4
- RobustDesignOfBicycleInfrastructureNetworks_SuppVideos_TitlesLegends.pdf
